# Supplementary material for: Comparative Transcriptomics Reveals the Molecular Mechanism of the Parental Lines of Maize Hybrid An’nong876 in Response to Salt Stress
Source: Int J Mol Sci. 2022 May 7;23(9):5231. doi: 10.3390/ijms23095231 (PMC9100555; doi:10.3390/ijms23095231)
Supplement: Supplementary file 1 [file ijms-23-05231-s001.zip]

Archive with 1 entries (1 files):
- ijms-1677058-supplementary.pdf
